# Supplementary material for: Organic Synthesis and Current Understanding of the Mechanisms of CFTR Modulator Drugs Ivacaftor, Tezacaftor, and Elexacaftor
Source: Molecules. 2024 Feb 10;29(4):821. doi: 10.3390/molecules29040821 (PMC10891718; doi:10.3390/molecules29040821)
Supplement: Supplementary file 1 [file molecules-29-00821-s001.zip]

Archive with 1 entries (1 files):
- molecules-2827653-supplementary.pdf
